# Supplementary material for: A New Ratiometric Fluorescent Probe Based on BODIPY for Highly Selective Detection of Hydrogen Sulfide
Source: Molecules. 2022 Nov 3;27(21):7499. doi: 10.3390/molecules27217499 (PMC9653583; doi:10.3390/molecules27217499)
Supplement: Supplementary file 1 [file molecules-27-07499-s001.zip]

Archive with 1 entries (1 files):
- molecules-1948855-supplementary.pdf
